# Supplementary material for: An Integrated Approach Combining Regulatory Tests in tg(cyp19a1b:GFP) Zebrafish Embryos to Assess Toxicity, Developmental Effects, and Estrogenic Activity of Chemicals: A Case Study with Bisphenol A Substitutes
Source: Environ Sci Technol. 2026 Apr 10;60(16):12046–62. doi: 10.1021/acs.est.5c17875 (PMC13130965; doi:10.1021/acs.est.5c17875)
Supplement: Supplementary file 1 [file es5c17875_si_001.xlsx]

## Sheet: Dataset S1
An integrated approach combining regulatory tests in tg(cyp19a1b:GFP) zebrafish embryos to assess toxicity, developmental effects, and estrogenic activity of chemicals: a case study with bisphenol A substitutes
Florian Geffroy, Armelle Christophe, Benjamin Piccini, Nathalie Hinfray, Edith Chadili, Emmanuelle Maillot-Marechal, Xavier Cousin, Mélanie Blanc-Legendre, Thierry D. Charlier, Pascal Pandard, Selim Aït-Aïssa and François Brion
General informations	Chemical name	Tetrachloro-bisphenol A	[2,3,5,6-tetrafluoro-4-[1-fluoro-2-(4-hydroxyphenyl)propan-2-yl]phenyl] hypofluorite	4-(4-phenylmethoxyphenyl)sulfonylphenol	4-[2,2-dichloro-1-(4-hydroxyphenyl)ethenyl]phenol	4-[2-(4-hydroxy-3-methylphenyl)propan-2-yl]-2-methylphenol	4-[2-(4-hydroxyphenyl)butan-2-yl]phenol	4-[2-(4-hydroxyphenyl)propan-2-yl]phenol	4-(4-hydroxyphenoxy)phenol	4-(4-prop-2-enoxyphenyl)sulfonylphenol	4-[(4-hydroxyphenyl)methyl]phenol	4-(4-hydroxyphenyl)sulfonylphenol
	Acronym	TCBPA	BPAF	BPS-MPE	BPC-Cl	BPC	BPB	BPA	4,4’-ODP	BPS-MAE	BPF	BPS
	CASRN	79-95-8	1478-61-1	63134-33-8	14868-03-2	79-97-0	77-40-7	80-05-7	1965-09-9	97042-18-7	620-92-8	80-09-1
	MW (g/mol)	366.07	336.23	340.4	281.3	256.34	242.312	228.29	202.206	290.33	200.24	250.27
	Log Kow	6.19	3.7	4.18	4.25	4.32	3.95	3.32	2.5	3.13	2.91	1.3
	Water solubility (mg/L)	0.09	4.3	12.2	37.9	7.46	29.2	300	373	131	543	3520
Acute toxicity (FET test, OECD TG 236)	FET experimental LC10(96h) (mg/L, nominal)	0.7046	1.39025	2.5486	3.39498	4.09841	5.20749	11.3525	14.7252	16.1087	29.9998	> 400
	FET experimental LC50(96h) (mg/L, nominal)	0.88	1.63	3.17	4.18	4.92	6.85	14.14	17.05	20.07	35.07	> 400
	QSAR predicted baseline toxicity LC50(96h) (mg/L)	0.028	7.65	2.59	1.83	1.42	3.12	12.35	70.9	24.22	27.58	1353.35
	Toxic ratio (baseline toxicity LC50 / experimental LC50)	0.0318182	4.69325	0.817035	0.437799	0.288618	0.455474	0.873409	4.15836	1.20678	0.786427
Developmental toxicity (FET test, OECD TG 236)	Developmental effects LOEC (mg/L, nominal)	0.5	1	5.56	0.99	2.84	5	10	0.99	11.1	3.75	400
	EC50 malformations (cumulative sublethal endpoints) (mg/L, nominal)	0.48	1.07	3.45	1.28	2.77	5.4	6.06	0.35	6.84	17.2	283
	Teratogenic index (LC50 / EC50 malformations)	1.83333	1.52336	0.918841	3.26562	1.77617	1.26852	2.33333	48.7143	2.93421	2.03895
in vivo estrogenic activity (EASZY assay, OECD TG 250)	LOEC (mg/L, nominal)	NA	0.042	0.5	0.03	0.5	0.312	0.625	0.33	0.625	0.33	25
	EASZY relative EC10 (mg/L, nominal)	NA	0.022	0.186	0.0031	0.37	0.196	0.358	0.315	0.105	0.278	26.36
	EASZY relative EC20 (mg/L, nominal)	NA	0.035	0.317	0.0055	0.425	0.283	0.519	0.332	0.16	0.32	36.29
	EASZY relative EC50 (mg/L, nominal)	NA	0.075	0.792	0.0149	0.538	0.529	0.98	0.363	0.327	0.407	62.69
	Maximum fold induction	NA	13.1	7.6	13.4	9.8	9	12.9	19.2	3.6	14.2	11.9
	Maximum fold induction of positive control (EE2 0.05 nM)	14.8	19.6	18.9	20.4	20.4	14.2	19.5	14.2	16.3	14.2	10.7
	EASZY absolute EC10 (mg/L, nominal)	NA	0.0273124	0.400924	0.00411167	0.426334	0.249503	0.433854	0.307126	0.351226	0.26947	23.8427
	Sensitivity Ratio (SR) (FET LC10 / absolute EASZY EC10)	NA	50.902	6.35682	825.694	9.61316	20.8714	26.1667	47.9451	45.8641	111.329	NA
in vitro zfERβ2 transactivation	Relative EC50 (mol/L, nominal)	5.06179e-06		NA	5.00252e-08	4.1515e-07		1.30798e-06	1.53967e-07	NA	6.66507e-07
	Absolute EC50 or PC50 (mol/L, nominal)		9.59863e-06	NA			2.56751e-06			NA		4.19845e-06
	Relative EC50 (mg/L, nominal)	1.85297		NA	0.0140721	0.10642		0.298599	0.0311331	NA	0.133461
	Absolute EC50 or PC50 (mg/L, nominal)		3.22735	NA			0.622139			NA		1.05075
	Maximal efficacy (% of positive control, E2 10 nM)	42	46	NA	61	66	66	55	61	NA	71	85
